# Supplementary material for: Effects of Therapies Involving Plyometric-Jump Training on Physical Fitness of Youth with Cerebral Palsy: A Systematic Review with Meta-Analysis
Source: Sports (Basel). 2024 May 29;12(6):152. doi: 10.3390/sports12060152 (PMC11207881; doi:10.3390/sports12060152)
Supplement: Supplementary file 1 [file sports-12-00152-s001.zip]

Archive with 1 entries (1 files):
- sports-3001483-supplementary.pdf
